# Supplementary material for: Growth response of the ichthyotoxic haptophyte, Prymnesium parvum Carter, to changes in sulfate and fluoride concentrations
Source: PLoS One. 2019 Sep 27;14(9):e0223266. doi: 10.1371/journal.pone.0223266 (PMC6764746; doi:10.1371/journal.pone.0223266)
Supplement: S1 File — (XLSX) [file pone.0223266.s001.xlsx]

## Sheet: Tab 1-Content
Tab #	Description (corresponds to headings in Results section)
Tab 1	Content
Tab 2	Effects of changes in sulfate concentration at low salinity; Sulfate source: MgSO4 - trial 1
Tab 3	Effects of changes in sulfate concentration at low salinity; Sulfate source: MgSO4 - trial 2
Tab 4	Effects of changes in sulfate concentration at low salinity; Sulfate source: Na2SO4
Tab 5	Effects of salinity under different major salt scenarios
Tab 6	Effects of differences in sulfate concentration at high salinity; Sulfate source: MgSO4
Tab 7	Effects of differences in sulfate concentration at high salinity; Sulfate source: Na2SO4
Tab 8	Effects of changes in fluoride concentration at low salinity - trial 1
Tab 9	Effects of changes in fluoride concentration at low salinity - trial 2
In all tabs, each replicate value represents the average of three counts (cells ml-1). The limit of quantification (LOQ) for the ennumeration method used is 333 cells ml-1. Measurements below the LOQ were assigned a value of 0. For day 0, the estimated inoculum size of 100 cells ml-1 is shown.

## Sheet: Tab 2
Trial 1: Effects of changes in sulfate concentration at low salinity; Sulfate source: MgSO4
	Treatments
Day	0 mg/L Sulfate			50 mg/L Sulfate			250 mg/L Sulfate			1000 mg/L Sulfate
	Rep. 1	Rep. 2	Rep. 3	Rep. 1	Rep. 2	Rep. 3	Rep. 1	Rep. 2	Rep. 3	Rep. 1	Rep. 2	Rep. 3
0	100	100	100	100	100	100	100	100	100	100	100	100
3	1000	333	1000	1000	666	1000	0	666	1000	666	1000	1000
6	5666	5000	6333	6666	7000	7666	7666	9333	9000	10333	10333	9666
9	18000	19666	20333	24333	25333	24666	33666	31000	37000	39000	40333	45666
12	83000	80000	93000	107000	96000	108000	219333	221666	217000	296333	254333	273000
15	212666	223666	216333	260333	289666	300666	415000	505000	470000	580000	540000	595000
18	615000	590000	585000	816333	1033333	878333	888666	916666	899000	1074666	1043666	1209000
21	806000	806000	723333	837000	961000	940000	1012666	1023000	930000	1002333	1085000	1002333
24	857666	806000	671666	733666	806000	816333	950666	1023000	981666	1012666	992000	971333
27	693000	756000	672000	702666	733666	723333	888666	919666	981666	992000	971333	919666

## Sheet: Tab 3
Trial 2: Effects of changes in sulfate concentration at low salinity; Sulfate source: MgSO4
	Treatments
Day	0 mg/L Sulfate			50 mg/L Sulfate			250 mg/L Sulfate			1000 mg/L Sulfate
	Rep. 1	Rep. 2	Rep. 3	Rep. 1	Rep. 2	Rep. 3	Rep. 1	Rep. 2	Rep. 3	Rep. 1	Rep. 2	Rep. 3
0	100	100	100	100	100	100	100	100	100	100	100	100
3	0	1000	666	666	666	666	1000	666	1000	1000	1333	666
6	5666	5666	5000	7000	6000	6000	8666	8333	8666	10000	9666	10333
9	21000	22000	19000	23333	24666	24333	33333	35000	34333	41666	43333	44000
12	85000	84000	95000	103000	102000	106000	212333	207666	193666	231000	233333	238000
15	183333	212666	183333	293333	264000	253000	415000	450000	470000	480000	510000	530000
18	640000	595000	640000	785333	816333	826666	992000	930000	919666	1012666	1033333	1012666
21	733666	795666	733666	868000	971000	992000	1002333	1012666	992000	1064333	1033333	1033333
24	630333	640666	733666	826666	837000	847333	1002333	971333	878333	950666	1012666	971333
27	547666	589000	609666	754333	733666	702666	816333	868000	857666	919666	971333	899000

## Sheet: Tab 4
Effects of changes in sulfate concentration at low salinity; Sulfate source: Na2SO4
	Treatments
Day	0 mg/L Sulfate			50 mg/L Sulfate			250 mg/L Sulfate			1000 mg/L Sulfate
	Rep. 1	Rep. 2	Rep. 3	Rep. 1	Rep. 2	Rep. 3	Rep. 1	Rep. 2	Rep. 3	Rep. 1	Rep. 2	Rep. 3
0	100	100	100	100	100	100	100	100	100	100	100	100
3	666	1000	333	1000	666	1333	1000	1333	1333	1333	1000	1666
6	3333	4666	4666	11333	10333	10000	17000	16333	13333	11666	17666	13666
9	24000	29666	22666	49000	57000	53000	58000	56000	62000	65000	69000	73000
12	133000	126000	116666	256666	260333	260333	377666	403333	410666	480000	480000	485000
15	360000	460000	425000	575000	625000	641666	766666	808333	808333	826666	868000	837000
18	640666	620000	640666	874666	738000	724333	984000	1011333	997666	1020000	870000	1260000
21	861000	833666	765333	929333	888333	1025000	1230000	1175333	1202666	1365000	1215000	1380000
24	735000	765000	720000	765000	795000	780000	1170000	1020000	1095000	1170000	1185000	1200000
27	710666	683333	533000	683333	847333	738000	970333	984000	997666	1035000	990000	1050000

## Sheet: Tab 5
Effects of salinity under different major salt scenarios
	Treatments
Day	ASM-5			ASM-30			IO-5			IO-30
	Rep. 1	Rep. 2	Rep. 3	Rep. 1	Rep. 2	Rep. 3	Rep. 1	Rep. 2	Rep. 3	Rep. 1	Rep. 2	Rep. 3
0	100	100	100	100	100	100	100	100	100	100	100	100
3	666	666	1000	333	666	333	1000	1000	666	666	666	666
6	7666	8666	11666	2666	3666	3333	9666	9333	12333	4666	5000	7000
9	32666	29333	35666	8000	12000	8000	36666	35000	36666	21000	23000	22000
12	207000	228000	207000	50666	44000	50000	258000	294000	318000	155000	161666	143333
15	330000	385000	345000	100000	185000	183333	400000	385000	495000	203000	298666	296333
18	733666	806333	744000	231000	249333	264000	806000	826666	919666	600000	833333	858333
21	1038666	1202666	984000	427000	392000	399000	1025000	1325666	1134333	940333	1023000	1095333
24	1011333	1066000	1025000	385000	357000	427000	984000	1120666	1025000	981666	950666	1023000
27	997666	874666	874666	357000	350000	399000	943000	915666	997666	816333	868000	930000

## Sheet: Tab 6
Effects of differences in sulfate concentration at high salinity; Sulfate source: MgSO4
	Treatments
Day	5 psu				30 psu				30 psu + MgSO4
	Rep. 1	Rep. 2	Rep. 3	Rep. 4	Rep. 1	Rep. 2	Rep. 3	Rep. 4	Rep. 1	Rep. 2	Rep. 3	Rep. 4
0	100	100	100	100	100	100	100	100	100	100	100	100
3	666	333	666	666	0	333	666	333	333	333	1000	333
6	3333	5333	5666	5666	666	666	1000	666	4333	3666	5000	4333
9	22000	19666	26000	20666	3333	3333	3000	4000	19666	20333	23666	22666
12	93333	91666	123333	106666	13666	14000	13000	12333	135000	118333	128333	118333
15	363000	363000	370333	366666	49000	52000	56000	51000	418000	454666	425333	392333
18	623000	616000	686000	728000	173333	135000	151666	156666	693000	637000	588000	637000
21	851666	828333	758333	793333	231000	267666	245666	271333	793333	746666	816666	875000
24	1073333	1225000	956666	1003333	454666	319000	385000	315333	933333	921666	886666	968333
27	886666	991666	945000	945000	311666	315333	330000	315333	840000	956666	840000	1003333

## Sheet: Tab 7
Effects of differences in sulfate concentration at high salinity; Sulfate source: Na2SO4
	Treatments
Day	5 psu			30 psu			30 psu + Na2SO4
	Rep. 1	Rep. 2	Rep. 3	Rep. 1	Rep. 2	Rep. 3	Rep. 1	Rep. 2	Rep. 3
0	100	100	100	100	100	100	100	100	100
3	1666	1666	1000	333	666	1000	666	666	1000
6	11000	11000	11333	3333	2666	2666	4333	4000	3666
9	59333	60000	58666	14000	12333	12000	19000	19333	15000
12	370000	360000	370000	46666	42666	46000	101000	86000	83000
15	723333	661333	692333	135333	154000	147000	249333	249333	220000
18	1052333	915666	929333	260000	295000	290000	441000	455000	378000
21	1170000	1215000	1140000	406000	350000	357000	511000	490000	539000
24	1020000	1050000	1080000	441000	420000	378000	541666	516666	566666
27	1120666	984000	943000	462000	413000	357000	532000	511000	574000

## Sheet: Tab 8
Trial 1: Effects of changes in fluoride concentration at low salinity
	Treatments
Day	0 mg/L Fluoride			2.25 mg/L Fluoride			11.30 mg/L Fluoride			56.50 mg/L Fluoride
	Rep. 1	Rep. 2	Rep. 3	Rep. 1	Rep. 2	Rep. 3	Rep. 1	Rep. 2	Rep. 3	Rep. 1	Rep. 2	Rep. 3
0	100	100	100	100	100	100	100	100	100	100	100	100
3	1000	333	666	666	1000	333	0	1000	0	666	333	666
6	9000	10666	8333	6333	4666	6000	4333	5333	6333	7666	7333	8000
9	29666	28000	27666	29000	26000	26000	22333	25666	21333	27333	29000	30000
12	209000	205333	194333	152000	162666	149333	18333	19333	16000	78666	73333	92666
15	516666	506333	516666	295000	320000	310000	168666	172333	183333	355000	370000	365000
18	816333	785333	857666	570000	625000	675000	400000	460000	390000	685000	630000	725000
21	1116000	1105666	1074666	816333	702666	692333	532000	553000	546000	785333	785333	795666
24	1054000	1064333	1095333	744000	826666	723333	462000	497000	511000	764666	723333	764666
27	950666	981666	1054000	672000	658000	700000	406000	441000	455000	785333	744000	640666

## Sheet: Tab 9
Trial 2: Effects of changes in fluoride concentration at low salinity
	Treatments
Day	0 mg/L Fluoride			2.25 mg/L Fluoride			11.30 mg/L Fluoride			56.50 mg/L Fluoride
	Rep. 1	Rep. 2	Rep. 3	Rep. 1	Rep. 2	Rep. 3	Rep. 1	Rep. 2	Rep. 3	Rep. 1	Rep. 2	Rep. 3
0	100	100	100	100	100	100	100	100	100	100	100	100
3	666	1000	1000	666	333	1000	333	666	0	1000	333	666
6	7666	7666	8666	7000	6666	6666	5666	5333	6333	6333	6666	5000
9	30666	29333	27333	26666	25333	24333	21333	22666	20333	26666	30000	27000
12	190666	227333	242000	140000	142666	150666	20666	20000	21666	82000	80000	78000
15	568333	527000	547666	280000	310000	300000	168666	176000	194333	340000	300000	360000
18	754333	785333	837000	590000	570000	605000	395000	430000	455000	665000	650000	645000
21	1085000	1167666	1147000	775000	826666	795666	518000	532000	546000	878333	857666	785333
24	1043666	1116000	1136666	754333	775000	806000	434000	462000	497000	754000	764666	754333
27	916666	950666	981666	658000	686000	693000	476000	413000	455000	651000	671000	661333
